# Supplementary material for: Recovery of Salmonella bacterial isolates from pooled fecal samples from horses
Source: J Vet Intern Med. 2022 Nov 25;37(1):323–7. doi: 10.1111/jvim.16586 (PMC9889685; doi:10.1111/jvim.16586)
Supplement: Supplementary file 1 — Data S1: Supporting information [file JVIM-37-323-s001.zip]

Archive with 3 entries (3 files):
- Recovery of Salmonella Bacterial Isolates from Pooled Fecal Samples from....docx
- Recovery of Salmonella Bacterial Isolates from Pooled Fecal Samples from....pdf
- JVIM_16586_supplmental tables.pdf
